# Supplementary material for: Dietary Pattern Influences Gestational Weight Gain: Results from the ProcriAr Cohort Study—São Paulo, Brazil
Source: Nutrients. 2022 Oct 21;14(20):4428. doi: 10.3390/nu14204428 (PMC9607592; doi:10.3390/nu14204428)
Supplement: Supplementary file 1 [file nutrients-14-04428-s001.zip]

Archive with 2 entries (2 files):
- supplementary Table S1.pdf
- supplementary Table S2.pdf
